# Supplementary material for: The haplotypes of various TNF related genes associated with scleritis in Chinese Han
Source: Hum Genomics. 2020 Dec 7;14:46. doi: 10.1186/s40246-020-00296-y (PMC7720609; doi:10.1186/s40246-020-00296-y)
Supplement: Supplementary file 2 — Additional file 2: Table S5. [file 40246_2020_296_MOESM2_ESM.xlsx]

## Sheet: Table S5
Table S6 the citations supporting the selection of the 28 SNPs
SNP	Year	PMID	Title
rs7753873	2018	30069262	Immune Regulatory Genes Are Major Genetic Factors to Behcet Disease: Systematic Review.
	2014	23463983	Polymorphisms of TNFAIP3 gene in a Chinese Han population with fuchs heterochromic iridocyclitis.
	2013	23161053	TNFAIP3 gene polymorphisms confer risk for Behcet's disease in a Chinese Han population.
	2013	23555688	TNFAIP3 gene polymorphisms in a Chinese Han population with Vogt-Koyanagi-Harada syndrome.
	2011	21336280	Association of a functional variant downstream of TNFAIP3 with systemic lupus erythematosus.
rs5029928	2017	28791018	Genetic and Functional Associations with Decreased Anti-inflammatory Tumor Necrosis Factor Alpha Induced Protein 3 in Macrophages from Subjects with Axial Spondyloarthritis.
	2014	23463983	Polymorphisms of TNFAIP3 gene in a Chinese Han population with fuchs heterochromic iridocyclitis.
	2014	24696779	Evaluation of SLE Susceptibility Genes in Malaysians.
	2013	23161053	TNFAIP3 gene polymorphisms confer risk for Behcet's disease in a Chinese Han population.
	2013	23555688	TNFAIP3 gene polymorphisms in a Chinese Han population with Vogt-Koyanagi-Harada syndrome.
	2011	21336280	Association of a functional variant downstream of TNFAIP3 with systemic lupus erythematosus.
rs9494885	2018	30069262	Immune Regulatory Genes Are Major Genetic Factors to Behcet Disease: Systematic Review.
	2015	26005883	Lack of association of TNFAIP3 and JAK1 with Behcet's disease in the European population.
	2015	26347074	The immunogenetics of Behcet's disease: A comprehensive review.
	2014	23463983	Polymorphisms of TNFAIP3 gene in a Chinese Han population with fuchs heterochromic iridocyclitis.
	2014	25097674	Influence of molecular genetics in Vogt-Koyanagi-Harada disease.
	2013	23161053	TNFAIP3 gene polymorphisms confer risk for Behcet's disease in a Chinese Han population.
	2013	23555688	TNFAIP3 gene polymorphisms in a Chinese Han population with Vogt-Koyanagi-Harada syndrome.
	2011	21336280	Association of a functional variant downstream of TNFAIP3 with systemic lupus erythematosus.
	2009	19387456	Meta-analysis and imputation identifies a 109 kb risk haplotype spanning TNFAIP3 associated with lupus nephritis and hematologic manifestations.
rs610604	2019	30813592	TNFAIP3, TNIP1, and MyD88 Polymorphisms Predict Septic-Shock-Related Death in Patients Who Underwent Major Surgery.
	2019	31120955	Low TNFAIP3 expression in psoriatic skin promotes disease susceptibility and severity.
	2019	31308453	TNFAIP3 genetic polymorphisms reduce ankylosing spondylitis risk in Eastern Chinese Han population.
	2018	30206443	Genetic polymorphism in psoriasis and its meaning for the treatment efficacy in the future.
	2018	29696068	Gene polymorphisms of TNF-238G/A, TNF-308G/A, IL10-1082G/A, TNFAIP3, and MC4R and comorbidity occurrence in a Romanian population with psoriasis.
	2017	27810495	Psoriasis risk SNPs and their association with HIV-1 control.
	2017	28617847	The association between 38 previously reported polymorphisms and psoriasis in a Polish population: High predicative accuracy of a genetic risk score combining 16 loci.
	2017	28750567	Impact of pharmacogenomics upon the therapeutic response to etanercept in psoriasis and psoriatic arthritis.
	2017	29265013	Research on psoriasis in India: Where do we stand?
	2017	28791018	Genetic and Functional Associations with Decreased Anti-inflammatory Tumor Necrosis Factor Alpha Induced Protein 3 in Macrophages from Subjects with Axial Spondyloarthritis.
	2016	26040912	The projack: a resampling approach to correct for ranking bias in high-throughput studies.
	2016	27073425	Candidate gene polymorphisms and risk of psoriasis: A pilot study.
	2016	27799070	Capture Hi-C identifies a novel causal gene, IL20RA, in the pan-autoimmune genetic susceptibility region 6q23.
	2015	25655172	Filter-free exhaustive odds ratio-based genome-wide interaction approach pinpoints evidence for interaction in the HLA region in psoriasis.
	2015	25980667	Pharmacogenetics of treatment response in psoriatic arthritis.
	2015	25651891	Dense genotyping of immune-related susceptibility loci reveals new insights into the genetics of psoriatic arthritis.
	2015	25406098	TNFAIP3 and IL12B gene polymorphisms associated with psoriasis vulgaris in an Egyptian cohort.
	2015	25496073	The TNFAIP3 polymorphism rs610604 both associates with the risk of psoriasis vulgaris and affects the clinical severity.
	2015	26005883	Lack of association of TNFAIP3 and JAK1 with Beh莽et's disease in the European population.
	2015	26046540	Downregulation of TNIP1 Expression Leads to Increased Proliferation of Human Keratinocytes and Severer Psoriasis-Like Conditions in an Imiquimod-Induced Mouse Model of Dermatitis.
	2015	25521225	Meta-analysis of the TNFAIP3 region in psoriasis reveals a risk haplotype that is distinct from other autoimmune diseases.
	2015	26235382	Immunogenetics of autoimmune thyroid diseases: A comprehensive review.
	2014	25397881	Intronic variants in the NFKB1 gene may influence hearing forecast in patients with unilateral sensorineural hearing loss in Meniere's disease.
	2014	24798189	Polymorphisms of the TNFAIP3 region and Graves' disease.
	2014	23463983	Polymorphisms of TNFAIP3 gene in a Chinese Han population with fuchs heterochromic iridocyclitis.
	2014	25264125	Investigating the genetic association of HCP5, SPATA2, TNIP1, TNFAIP3 and COG6 with psoriasis in Chinese population.
	2013	24069534	Genetics of psoriasis and pharmacogenetics of biological drugs.
	2013	23886662	A genome-wide association study of atopic dermatitis identifies loci with overlapping effects on asthma and psoriasis.
	2013	24175098	The role of 39 psoriasis risk variants on age of psoriasis onset.
	2013	23393188	Genome-wide analysis of LXR? activation reveals new transcriptional networks in human atherosclerotic foam cells.
	2013	23161053	TNFAIP3 gene polymorphisms confer risk for Behcet's disease in a Chinese Han population.
	2013	23521149	Pharmacogenetics of psoriasis: HLA-Cw6 but not LCE3B/3C deletion nor TNFAIP3 polymorphism predisposes to clinical response to interleukin 12/23 blocker ustekinumab.
	2013	23555688	TNFAIP3 gene polymorphisms in a Chinese Han population with Vogt-Koyanagi-Harada syndrome.
	2013	24039598	An enhancer element harboring variants associated with systemic lupus erythematosus engages the TNFAIP3 promoter to influence A20 expression.
	2012	22479649	Heterogeneity of inflammatory and cytokine networks in chronic plaque psoriasis.
	2012	22113471	TNFAIP3 gene polymorphisms are associated with response to TNF blockade in psoriasis.
	2012	23054742	Expression of tumor necrosis factor alpha-induced protein 3 mRNA in peripheral blood mononuclear cells negatively correlates with disease severity in psoriasis vulgaris.
	2011	21623003	Confirmation of TNIP1 and IL23A as susceptibility loci for psoriatic arthritis.
	2011	21246217	BR-squared: a practical solution to the winner's curse in genome-wide scans.
	2011	21852963	Pervasive sharing of genetic effects in autoimmune disease.
	2011	21326317	Sequencing of TNFAIP3 and association of variants with multiple autoimmune diseases.
	2011	21253569	Genome-wide association study SNPs in the human genome diversity project populations: does selection affect unlinked SNPs with shared trait associations?
	2011	21559375	A genetic risk score combining ten psoriasis risk loci improves disease prediction.
	2011	22087647	Replicated associations of TNFAIP3, TNIP1 and ETS1 with systemic lupus erythematosus in a southwestern Chinese population.
	2010	20483768	African-derived genetic polymorphisms in TNFAIP3 mediate risk for autoimmunity.
	2010	20034760	Geoepidemiology and environmental factors of psoriasis and psoriatic arthritis.
	2009	19262574	Genome-wide association scan yields new insights into the immunopathogenesis of psoriasis.
	2007	17259397	Tag polymorphisms at the A20 (TNFAIP3) locus are associated with lower gene expression and increased risk of coronary artery disease in type 2 diabetes.
rs2230926	2019	30923465	SNP variations in IL10, TNF? and TNFAIP3 genes in patients with dry eye syndrome and Sjogren's syndrome.
	2019	30529365	Functional variants of TNFAIP3 are associated with systemic lupus erythematosus in a cohort of Chinese Han population.
	2019	31138864	Role of deleterious single nucleotide variants in the coding regions of TNFAIP3 for Japanese autoimmune hepatitis with cirrhosis.
	2019	31308453	TNFAIP3 genetic polymorphisms reduce ankylosing spondylitis risk in Eastern Chinese Han population.
	2019	31534975	TNFAIP3 Gene Polymorphisms in Three Common Autoimmune Diseases: Systemic Lupus Erythematosus, Rheumatoid Arthritis, and Primary Sjogren Syndrome-Association with Disease Susceptibility and Clinical Phenotypes in Italian Patients.
	2018	29783072	Association of TNFAIP3 and TNIP1 polymorphisms with systemic lupus erythematosus risk: A meta-analysis.
	2018	30662920	TNFAIP3 F127C Coding Variation in Greek Primary Sjogren's Syndrome Patients.
	2018	31131138	Identification of functional missense single-nucleotide polymorphisms in TNFAIP3 in a predominantly Hispanic population.
	2018	29343543	An Autoimmune Disease-Associated Risk Variant in the TNFAIP3 Gene Plays a Protective Role in Brucellosis That Is Mediated by the NF-?B Signaling Pathway.
	2017	28639493	Pathway analysis to identify genetic variants associated with efficacy of adalimumab in rheumatoid arthritis.
	2017	28199970	Three single nucleotide polymorphisms of TNFAIP3 gene increase the risk of rheumatoid arthritis.
	2017	28448618	rs10499194 polymorphism in the tumor necrosis factor-? inducible protein 3 (TNFAIP3) gene is associated with type-1 autoimmune hepatitis risk in Chinese Han population.
	2017	28888761	Associations Between TNFAIP3 Gene Polymorphisms and Rheumatoid Arthritis Risk: A Meta-analysis.
	2017	28791018	Genetic and Functional Associations with Decreased Anti-inflammatory Tumor Necrosis Factor Alpha Induced Protein 3 in Macrophages from Subjects with Axial Spondyloarthritis.
	2017	29367954	POLR2C Mutations Are Associated With Primary Ovarian Insufficiency in Women.
	2017	28784141	Association of the tandem polymorphisms (rs148314165, rs200820567) in TNFAIP3 with chronic hepatitis B virus infection in Chinese Han population.
	2017	29340042	Identification of potential genetic causal variants for rheumatoid arthritis by whole-exome sequencing.
	2016	27536202	Association of the polymorphisms of TRAF1 (rs10818488) and TNFAIP3 (rs2230926) with rheumatoid arthritis and systemic lupus erythematosus and their relationship to disease activity among Egyptian patients.
	2016	25806576	The polymorphisms of tumor necrosis factor-induced protein 3 gene may contribute to the susceptibility of chronic primary immune thrombocytopenia in Chinese population.
	2016	26338037	Germline variation of TNFAIP3 in primary Sjogren's syndrome-associated lymphoma.
	2016	26846592	Single nucleotide polymorphisms of TNFAIP3 are associated with systemic lupus erythematosus in Han Chinese population.
	2016	26986245	Development of a high-resolution melting method for the screening of TNFAIP3 gene mutations.
	2016	27726311	Associations between TNFAIP3 gene polymorphisms and systemic lupus erythematosus risk: an updated meta-analysis.
	2016	27716397	A20 suppresses canonical Smad-dependent fibroblast activation: novel function for an endogenous inflammatory modulator.
	2015	26324017	Immunogenetics of systemic lupus erythematosus: A comprehensive review.
	2015	26143186	Characteristics of A20 gene polymorphisms and clinical significance in patients with rheumatoid arthritis.
	2015	25521225	Meta-analysis of the TNFAIP3 region in psoriasis reveals a risk haplotype that is distinct from other autoimmune diseases.
	2015	26379672	An in silico Approach Reveals Associations between Genetic and Epigenetic Factors within Regulatory Elements in B Cells from Primary Sj枚gren's Syndrome Patients.
	2015	25890346	Association between TNFAIP3 nonsynonymous single-nucleotide polymorphism rs2230926 and chronic hepatitis B virus infection in a Chinese Han population.
	2014	24728327	Germline variation in cancer-susceptibility genes in a healthy, ancestrally diverse cohort: implications for individual genome sequencing.
	2014	25337792	Genetic association study of TNFAIP3, IFIH1, IRF5 polymorphisms with polymyositis/dermatomyositis in Chinese Han population.
	2014	24884566	Single nucleotide polymorphisms in TNFAIP3 were associated with the risks of rheumatoid arthritis in northern Chinese Han population.
	2014	24489017	TNFAIP3 gene polymorphisms associated with differential susceptibility to rheumatoid arthritis and systemic lupus erythematosus in the Korean population.
	2014	25050625	Functional effect of polymorphisms in the promoter of TNFAIP3 (A20) in acute pancreatitis in the Han Chinese population.
	2014	25674272	TNFAIP3 rs2230926 polymorphisms in rheumatoid arthritis of southern Chinese Han population: a case-control study.
	2014	24741605	Insight into gene polymorphisms involved in toll-like receptor/interferon signalling pathways for systemic lupus erythematosus in South East Asia.
	2013	24069534	Genetics of psoriasis and pharmacogenetics of biological drugs.
	2013	24039598	An enhancer element harboring variants associated with systemic lupus erythematosus engages the TNFAIP3 promoter to influence A20 expression.
	2013	24023622	Analysis of gender differences in genetic risk: association of TNFAIP3 polymorphism with male childhood-onset systemic lupus erythematosus in the Japanese population.
	2013	24159176	Germline and somatic genetic variations of TNFAIP3 in lymphoma complicating primary Sjogren's syndrome.
	2012	22753952	Genetic susceptibility to lupus: the biological basis of genetic risk found in B cell signaling pathways.
	2012	21905002	Gene-gene interaction of BLK, TNFSF4, TRAF1, TNFAIP3, and REL in systemic lupus erythematosus.
	2012	22291604	A genome-wide association study identified AFF1 as a susceptibility locus for systemic lupus eyrthematosus in Japanese.
	2012	22113471	TNFAIP3 gene polymorphisms are associated with response to TNF blockade in psoriasis.
	2012	22127930	Association of single-nucleotide polymorphisms in CCR6, TAGAP, and TNFAIP3 with rheumatoid arthritis in African Americans.
	2012	22402800	Associations between TNFAIP3 gene polymorphisms and rheumatoid arthritis: a meta-analysis.
	2012	22488580	Brief report: candidate gene study in systemic sclerosis identifies a rare and functional variant of the TNFAIP3 locus as a risk factor for polyautoimmunity.
	2012	22924496	Associations between TNFAIP3 gene polymorphisms and systemic lupus erythematosus: a meta-analysis.
	2011	21980439	A systems genetics approach provides a bridge from discovered genetic variants to biological pathways in rheumatoid arthritis.
	2011	21326317	Sequencing of TNFAIP3 and association of variants with multiple autoimmune diseases.
	2011	21208380	The association between BANK1 and TNFAIP3 gene polymorphisms and systemic lupus erythematosus: a meta-analysis.
	2011	22087647	Replicated associations of TNFAIP3, TNIP1 and ETS1 with systemic lupus erythematosus in a southwestern Chinese population.
	2011	21336280	Association of a functional variant downstream of TNFAIP3 with systemic lupus erythematosus.
	2011	21917936	Neurodegenerative and inflammatory pathway components linked to TNF-?/TNFR1 signaling in the glaucomatous human retina.
	2010	20933377	Recent findings on genetics of systemic autoimmune diseases.
	2010	21060334	Genetic susceptibility to systemic lupus erythematosus in the genomic era.
	2010	20483768	African-derived genetic polymorphisms in TNFAIP3 mediate risk for autoimmunity.
	2010	20822710	Functional evaluation of TNFAIP3 (A20) in rheumatoid arthritis.
	2010	19774492	A single-nucleotide polymorphism of the TNFAIP3 gene is associated with systemic lupus erythematosus in Chinese Han population.
	2010	20112363	The association of a nonsynonymous single-nucleotide polymorphism in TNFAIP3 with systemic lupus erythematosus and rheumatoid arthritis in the Japanese population.
	2010	20617138	Association of TNFAIP3 polymorphism with susceptibility to systemic lupus erythematosus in a Japanese population.
	2010	20849588	Association of TNFAIP3 interacting protein 1, TNIP1 with systemic lupus erythematosus in a Japanese population: a case-control association study.
	2009	19169254	Genome-wide scan reveals association of psoriasis with IL-23 and NF-kappaB pathways.
	2009	19417005	Combined effects of three independent SNPs greatly increase the risk estimate for RA at 6q23.
	2009	19387456	Meta-analysis and imputation identifies a 109 kb risk haplotype spanning TNFAIP3 associated with lupus nephritis and hematologic manifestations.
	2009	19439038	Complex genetic association of 6q23 with autoimmune rheumatic conditions.
	2008	19165918	Genetic variants near TNFAIP3 on 6q23 are associated with systemic lupus erythematosus.
	2008	19165919	Multiple polymorphisms in the TNFAIP3 region are independently associated with systemic lupus erythematosus.
rs3799491	2015	26143186	Characteristics of A20 gene polymorphisms and clinical significance in patients with rheumatoid arthritis.
rs4149577	2018	29401539	Associations of TNFRSF1A Polymorphisms with Autoimmune Thyroid Diseases: A Case-Control Study.
	2017	29285231	Associations between TNFSF4, TNFSF8 and TNFSF15 and Behcet's disease but not VKH syndrome in Han Chinese.
	2017	29317797	Association Study of Tumor Necrosis Factor Receptor 1 (TNFR1) Gene Polymorphisms with Schizophrenia in the Polish Population.
	2017	27528091	TNF receptors 1 and 2 exert distinct region-specific effects on striatal and hippocampal grey matter volumes (VBM) in healthy adults.
	2015	26055088	Variation within three apoptosis associated genes as potential risk factors for Achilles tendinopathy in a British based case-control cohort.
	2014	25010932	Association of TNF-?, TNFRSF1A and TNFRSF1B gene polymorphisms with the risk of sporadic breast cancer in northeast Chinese Han women.
	2013	22994200	Associations of CD6, TNFRSF1A and IRF8 polymorphisms with risk of inflammatory demyelinating diseases.
	2012	22272576	Evidence of genetic association between TNFRSF1A encoding the p55 tumour necrosis factor receptor, and ankylosing spondylitis in UK Caucasians.
	2011	21068102	Association of STAT3 and TNFRSF1A with ankylosing spondylitis in Han Chinese.
rs1800693	2019	29535371	The severity of ankylosing spondylitis and responses to anti-tumour necrosis factor biologics are not influenced by the tumour necrosis factor receptor polymorphism incriminated in multiple sclerosis.
	2019	30643196	POGLUT1, the putative effector gene driven by rs2293370 in primary biliary cholangitis susceptibility locus chromosome 3q13.33.
	2019	30941147	NF-?B/mTOR/MYC Axis Drives PRMT5 Protein Induction After T Cell Activation via Transcriptional and Non-transcriptional Mechanisms.
	2018	30559390	Enhanced astrocyte responses are driven by a genetic risk allele associated with multiple sclerosis.
	2018	29401539	Associations of TNFRSF1A Polymorphisms with Autoimmune Thyroid Diseases: A Case-Control Study.
	2018	30009568	TNFRSF1A polymorphisms and their role in multiple sclerosis susceptibility and severity in the Slovak population.
	2018	29229984	Molecular and functional variation in iPSC-derived sensory neurons.
	2018	30354202	Associations of Circulating Protein Levels With Lipid Fractions in the General Population.
	2017	29285231	Associations between TNFSF4, TNFSF8 and TNFSF15 and Behçet's disease but not VKH syndrome in Han Chinese.
	2017	29034884	Generation of six multiple sclerosis patient-derived induced pluripotent stem cell lines.
	2017	28458668	The Multiple Sclerosis (MS) Genetic Risk Factors Indicate both Acquired and Innate Immune Cell Subsets Contribute to MS Pathogenesis and Identify Novel Therapeutic Opportunities.
	2017	28603734	Inflammation in the spotlight-clinical relevance of genetic variants affecting nuclear factor ?B and tumor necrosis factor receptor 1.
	2017	29113151	Alternative splicing regulation in tumor necrosis factor-mediated inflammation.
	2017	28686856	10 Years of GWAS Discovery: Biology, Function, and Translation.
	2017	28987266	The Genetics of Multiple Sclerosis: From 0 to 200 in 50 Years.
	2016	28139605	Association analysis of cytokine receptors' genes polymorphisms with clinical features of multiple sclerosis.
	2016	27863251	Genetic Drivers of Epigenetic and Transcriptional Variation in Human Immune Cells.
	2016	27802296	A Risk Score for Predicting Multiple Sclerosis.
	2016	26249223	Reasoning over genetic variance information in cause-and-effect models of neurodegenerative diseases.
	2015	25741868	Standards and guidelines for the interpretation of sequence variants: a joint consensus recommendation of the American College of Medical Genetics and Genomics and the Association for Molecular Pathology.
	2015	25690649	Multiple genetic variants associated with primary biliary cirrhosis in a Han Chinese population.
	2015	25684197	Association of TNFAIP3 and TNFRSF1A variation with multiple sclerosis in a German case-control cohort.
	2015	24790215	Stimulated PBMC-produced IFN-? and TNF-? are associated with altered relapse risk in multiple sclerosis: results from a prospective cohort study.
	2015	25915602	TNFA Haplotype Genetic Testing Improves HLA in Estimating the Risk of Celiac Disease in Children.
	2015	25818868	An ImmunoChip study of multiple sclerosis risk in African Americans.
	2015	26030227	Genetic basis of autoimmunity.
	2015	26622189	Translational utility of experimental autoimmune encephalomyelitis: recent developments.
	2015	26062845	Genetic variants associated with autoimmunity drive NF?B signaling and responses to inflammatory stimuli.
	2014	24661571	Laying a solid foundation for Manhattan--'setting the functional basis for the post-GWAS era'.
	2014	25010932	Association of TNF-?, TNFRSF1A and TNFRSF1B gene polymorphisms with the risk of sporadic breast cancer in northeast Chinese Han women.
	2014	24927785	No association between identified multiple sclerosis non-MHC risk loci and neuromyelitis optica.
	2014	24234648	No evidence for shared genetic basis of common variants in multiple sclerosis and amyotrophic lateral sclerosis.
	2013	24033266	A systematic approach to assessing the clinical significance of genetic variants.
	2013	23326239	A genome-wide integrative genomic study localizes genetic factors influencing antibodies against Epstein-Barr virus nuclear antigen 1 (EBNA-1).
	2013	22994200	Associations of CD6, TNFRSF1A and IRF8 polymorphisms with risk of inflammatory demyelinating diseases.
	2013	23624563	TNFRSF1A polymorphisms rs1800693 and rs4149584 in patients with multiple sclerosis.
	2013	24174586	Clinical relevance and functional consequences of the TNFRSF1A multiple sclerosis locus.
	2013	23378732	Tumor necrosis factor polymorphisms associated with tumor necrosis factor production influence the risk of idiopathic intermediate uveitis.
	2012	22346247	Role of ATG16L, NOD2 and IL23R in Crohn's disease pathogenesis.
	2012	22396755	Genomic regions associated with multiple sclerosis are active in B cells.
	2012	23730204	Progress in multiple sclerosis genetics.
	2012	22801493	TNF receptor 1 genetic risk mirrors outcome of anti-TNF therapy in multiple sclerosis.
	2012	23272039	The genetic and environmental bases of complex human-disease: extending the utility of twin-studies.
	2012	22318840	The first case of familial Mediterranean fever associated with renal amyloidosis in Korea.
	2011	21247752	Revealing the genetic basis of multiple sclerosis: are we there yet?
	2011	22021740	Systematic review of genome-wide expression studies in multiple sclerosis.
	2011	22190364	Genome-wide meta-analysis identifies novel multiple sclerosis susceptibility loci.
	2011	22164203	Perspectives on the use of multiple sclerosis risk genes for prediction.
	2011	21523452	Genetic variation in proinflammatory cytokines IL6, IL6R, TNF-region, and TNFRSF1A and risk of breast cancer.
	2011	21552549	The genetic association of variants in CD6, TNFRSF1A and IRF8 to multiple sclerosis: a multicenter case-control study.
	2011	20837493	Genes that determine immunology and inflammation modify the basic defect of impaired ion conductance in cystic fibrosis epithelia.
	2010	20062062	Genome-wide association study of ankylosing spondylitis identifies non-MHC susceptibility loci.
	2010	20217072	SNP/haplotype associations in cytokine and cytokine receptor genes and immunity to rubella vaccine.
	2010	20405052	The effect of single nucleotide polymorphisms from genome wide association studies in multiple sclerosis on gene expression.
	2010	20362272	Evidence for polygenic susceptibility to multiple sclerosis--the shape of things to come.
	2010	19865102	Multiple sclerosis susceptibility alleles in African Americans.
	2010	20186855	What role for genetics in the prediction of multiple sclerosis?
	2010	20430450	Validation of the CD6 and TNFRSF1A loci as risk factors for multiple sclerosis in Spain.
	2010	20598377	Evidence for VAV2 and ZNF433 as susceptibility genes for multiple sclerosis.
	2009	19879194	Integration of genetic risk factors into a clinical algorithm for multiple sclerosis susceptibility: a weighted genetic risk score.
	2007	17705862	Optimization of candidate-gene SNP-genotyping by flexible oligonucleotide microarrays; analyzing variations in immune regulator genes of hay-fever samples.
	2005	16153798	Genomic approach of AIDS pathogenesis: exhaustive genotyping of the TNFR1 gene in a French AIDS cohort.
rs767455	2019	30472484	TNF? -857?C/T and TNFR2 +587 T/G polymorphisms are associated with cystic fibrosis in Iranian patients.
	2019	30815272	Genetic polymorphisms in tumour necrosis factor receptors (TNFRSF1A/1B) illustrate differential treatment response to TNF? inhibitors in patients with Crohn's disease.
	2019	30847024	TNFR1 single nucleotide polymorphisms are not associated with cervical HPV-induced pre-malignant lesion but regulate in situ cervical TNFR1 expression.
	2018	29768622	Single nucleotide polymorphisms of cytokine-related genes and association with clinical outcome in a Chagas disease case-control study from Brazil.
	2018	29401539	Associations of TNFRSF1A Polymorphisms with Autoimmune Thyroid Diseases: A Case-Control Study.
	2018	30075559	Role of TNFRSF1A and TNFRSF1B polymorphisms in susceptibility, severity, and therapeutic efficacy of etanercept in human leukocyte antigen-B27-positive Chinese Han patients with ankylosing spondylitis.
	2018	30286108	Factors predicting the therapeutic response to infliximab during maintenance therapy in Japanese patients with Crohn's disease.
	2017	29285231	Associations between TNFSF4, TNFSF8 and TNFSF15 and Behçet's disease but not VKH syndrome in Han Chinese.
	2017	28116820	The association of NLRP3 and TNFRSF1A polymorphisms with risk of ankylosing spondylitis and treatment efficacy of etanercept.
	2017	28270451	Validation of single nucleotide polymorphisms in invasive aspergillosis following hematopoietic cell transplantation.
	2017	29113151	Alternative splicing regulation in tumor necrosis factor-mediated inflammation.
	2017	29062765	Genes of tumor necrosis factors and their receptors and the primary open angle glaucoma in the population of Central Russia.
	2016	27247849	Genetic variation and cognitive dysfunction in opioid-treated patients with cancer.
	2016	27121382	Incorporating epistasis interaction of genetic susceptibility single nucleotide polymorphisms in a lung cancer risk prediction model.
	2016	27417569	Systematic review: genetic biomarkers associated with anti-TNF treatment response in inflammatory bowel diseases.
	2016	26861312	Association between Genetic Polymorphisms and Response to Anti-TNFs in Patients with Inflammatory Bowel Disease.
	2015	25741868	Standards and guidelines for the interpretation of sequence variants: a joint consensus recommendation of the American College of Medical Genetics and Genomics and the Association for Molecular Pathology.
	2015	25980667	Pharmacogenetics of treatment response in psoriatic arthritis.
	2015	26071216	The tumor necrosis factor receptor superfamily member 1B polymorphisms predict response to anti-TNF therapy in patients with autoimmune disease: A meta-analysis.
	2014	25010932	Association of TNF-?, TNFRSF1A and TNFRSF1B gene polymorphisms with the risk of sporadic breast cancer in northeast Chinese Han women.
	2014	25263964	Polymorphisms in the TNF-?, TNFR1 gene and risk of rheumatoid arthritis in Chinese Han population.
	2014	23505244	Identification of a new exon 2-skipped TNFR1 transcript: regulation by three functional polymorphisms of the TNFR-associated periodic syndrome (TRAPS) gene.
	2014	24121042	Role of TNFRSF1B polymorphisms in the response of Crohn's disease patients to infliximab.
	2014	25342315	Clinical and genetic factors related to cancer-induced bone pain and bone pain relief.
	2013	24033266	A systematic approach to assessing the clinical significance of genetic variants.
	2013	24069534	Genetics of psoriasis and pharmacogenetics of biological drugs.
	2013	22994200	Associations of CD6, TNFRSF1A and IRF8 polymorphisms with risk of inflammatory demyelinating diseases.
	2013	23634849	Genetic variation in TLR or NFkappaB pathways and the risk of breast cancer: a case-control study.
	2013		OR10-002 - A novel TNFR1 transcript of TRAPS gene.
	2012	23251581	Meta-analysis of 125 rheumatoid arthritis-related single nucleotide polymorphisms studied in the past two decades.
	2012	22473907	P-selectin genotype is associated with the development of cancer cachexia.
	2012	23029405	Genetic variation in the TNF gene is associated with susceptibility to severe sepsis, but not with mortality.
	2011	21523452	Genetic variation in proinflammatory cytokines IL6, IL6R, TNF-region, and TNFRSF1A and risk of breast cancer.
	2011	21776368	Association of TNF-857C>T, TNFRSF1A36A>G, and TNFRSF1B676T>G Polymorphisms with Ischemic Stroke in a Greek Population.
	2011	20837493	Genes that determine immunology and inflammation modify the basic defect of impaired ion conductance in cystic fibrosis epithelia.
	2010	20007504	Comprehensive follow-up of the first genome-wide association study of multiple sclerosis identifies KIF21B and TMEM39A as susceptibility loci.
	2010		Role of and polymorphisms in the susceptibility and pharmacogenetics of rheumatoid arthritis and ankylosing spondylitis patients treated with infliximab.
	2009	19390575	Lung cancer susceptibility model based on age, family history and genetic variants.
	2008	18248655	Genetic polymorphisms of tumour necrosis factor receptor superfamily 1A and 1B affect responses to infliximab in Japanese patients with Crohn's disease.
	2008	18571427	A potential role of TNFR gene polymorphisms in autoimmune thyroid diseases in the Tunisian population.
	2007	17234651	The TNFRSF1A R92Q mutation is frequent in rheumatoid arthritis but shows no evidence for association or linkage with the disease.
	2005	16153798	Genomic approach of AIDS pathogenesis: exhaustive genotyping of the TNFR1 gene in a French AIDS cohort.
	2005		Genomic approach of AIDS pathogenesis: exhaustive genotyping of the TNFR1 gene in a French AIDS cohort
rs2234649	2019	30847024	TNFR1 single nucleotide polymorphisms are not associated with cervical HPV-induced pre-malignant lesion but regulate in situ cervical TNFR1 expression.
	2018	30075559	Role of TNFRSF1A and TNFRSF1B polymorphisms in susceptibility, severity, and therapeutic efficacy of etanercept in human leukocyte antigen-B27-positive Chinese Han patients with ankylosing spondylitis.
	2017	29285231	Associations between TNFSF4, TNFSF8 and TNFSF15 and Behçet's disease but not VKH syndrome in Han Chinese.
	2017	28363009	TNFR1 -383 A?C polymorphism and ankylosing spondylitis in a Russian Caucasian population: a preliminary study.
	2012	22382006	Immunoregulatory gene polymorphisms in Japanese women with preterm births and periodontitis.
	2007	17267158	Protein and gene expression of tumour necrosis factor receptors I and II and their promoter gene polymorphisms in Alzheimer's disease.
rs1800692	2017	28629900	Multiple analyses indicate the specific association of NR1I3, C6 and TNN with low hip BMD risk.
	2017	29113151	Alternative splicing regulation in tumor necrosis factor-mediated inflammation.
	2014	24916189	Entropy-based selection for maternal-fetal genotype incompatibility with application to preterm prelabor rupture of membranes.
	2014	23505244	Identification of a new exon 2-skipped TNFR1 transcript: regulation by three functional polymorphisms of the TNFR-associated periodic syndrome (TRAPS) gene.
	2013	23269568	The association of TNFRSF1A gene and MEFV gene mutations with adult onset Still's disease.
	2013		OR10-002 - A novel TNFR1 transcript of TRAPS gene.
	2011	20837493	Genes that determine immunology and inflammation modify the basic defect of impaired ion conductance in cystic fibrosis epithelia.
	2010	20452482	Identification of fetal and maternal single nucleotide polymorphisms in candidate genes that predispose to spontaneous preterm labor with intact membranes.
	2009	19356949	Cytokine SNPs: Comparison of allele frequencies by race and implications for future studies.
	2007	17705862	Optimization of candidate-gene SNP-genotyping by flexible oligonucleotide microarrays; analyzing variations in immune regulator genes of hay-fever samples.
	2005	16153798	Genomic approach of AIDS pathogenesis: exhaustive genotyping of the TNFR1 gene in a French AIDS cohort.
rs4149570	2019	30811631	Polymorphisms in the NFkB, TNF-alpha, IL-1beta, and IL-18 pathways are associated with response to anti-TNF therapy in Danish patients with inflammatory bowel disease.
	2019	30815272	Genetic polymorphisms in tumour necrosis factor receptors (TNFRSF1A/1B) illustrate differential treatment response to TNF? inhibitors in patients with Crohn's disease.
	2019	30847024	TNFR1 single nucleotide polymorphisms are not associated with cervical HPV-induced pre-malignant lesion but regulate in situ cervical TNFR1 expression.
	2019	31396258	Host Genetics of Cytomegalovirus Pathogenesis.
	2018	30208882	Genetically determined high activities of the TNF-alpha, IL23/IL17, and NFkB pathways were associated with increased risk of ankylosing spondylitis.
	2018	29401539	Associations of TNFRSF1A Polymorphisms with Autoimmune Thyroid Diseases: A Case-Control Study.
	2018	28401452	Polymorphism of Promoter Region of TNFRSF1A Gene (-610 T > G) as a Novel Predictive Factor for Radiotherapy Induced Oral Mucositis in HNC Patients.
	2017	28501927	Cytokine gene polymorphism associations with congenital cytomegalovirus infection and sensorineural hearing loss.
	2017	28603427	Pharmacogenetics in inflammatory bowel disease: understanding treatment response and personalizing therapeutic strategies.
	2017	29285231	Associations between TNFSF4, TNFSF8 and TNFSF15 and Behçet's disease but not VKH syndrome in Han Chinese.
	2017	28116820	The association of NLRP3 and TNFRSF1A polymorphisms with risk of ankylosing spondylitis and treatment efficacy of etanercept.
	2017	28968968	Predictive single nucleotide polymorphism markers for acute oral mucositis in patients with nasopharyngeal carcinoma treated with radiotherapy.
	2017	29354115	Cytokine-Ion Channel Interactions in Pulmonary Inflammation.
	2017	29113151	Alternative splicing regulation in tumor necrosis factor-mediated inflammation.
	2016	27247849	Genetic variation and cognitive dysfunction in opioid-treated patients with cancer.
	2016	27417569	Systematic review: genetic biomarkers associated with anti-TNF treatment response in inflammatory bowel diseases.
	2016	26861312	Association between Genetic Polymorphisms and Response to Anti-TNFs in Patients with Inflammatory Bowel Disease.
	2015	26611714	Association of SCNN1A Single Nucleotide Polymorphisms with neonatal respiratory distress syndrome.
	2015	25063733	Single nucleotide polymorphism-single nucleotide polymorphism interactions among inflammation genes in the genetic architecture of blood pressure in the Framingham Heart Study.
	2014	24967817	Anti-TNF treatment response in rheumatoid arthritis patients is associated with genetic variation in the NLRP3-inflammasome.
	2014	24971461	Polymorphisms in the inflammatory pathway genes TLR2, TLR4, TLR9, LY96, NFKBIA, NFKB1, TNFA, TNFRSF1A, IL6R, IL10, IL23R, PTPN22, and PPARG are associated with susceptibility of inflammatory bowel disease in a Danish cohort.
	2014	25549360	Placental genome and maternal-placental genetic interactions: a genome-wide and candidate gene association study of placental abruption.
	2014	24776844	Associations between functional polymorphisms in the NF?B signaling pathway and response to anti-TNF treatment in Danish patients with inflammatory bowel disease.
	2014	25332681	Diet and lifestyle factors modify immune/inflammation response genes to alter breast cancer risk and prognosis: the Breast Cancer Health Disparities Study.
	2014	23505244	Identification of a new exon 2-skipped TNFR1 transcript: regulation by three functional polymorphisms of the TNFR-associated periodic syndrome (TRAPS) gene.
	2014	25342315	Clinical and genetic factors related to cancer-induced bone pain and bone pain relief.
	2014	24782596	Polymorphisms in the tumor necrosis factor receptor genes affect the expression levels of membrane-bound type I and type II receptors.
	2013	23720679	Prognostic assessment of apoptotic gene polymorphisms in non-small cell lung cancer in Chinese.
	2013	22121102	JAK/STAT/SOCS-signaling pathway and colon and rectal cancer.
	2013	23839018	TNFRSF10B polymorphisms and haplotypes associated with increased risk of death in non-small cell lung cancer.
	2012	22473907	P-selectin genotype is associated with the development of cancer cachexia.
	2012	23029405	Genetic variation in the TNF gene is associated with susceptibility to severe sepsis, but not with mortality.
	2012	22573350	Circulating levels of TNF receptor II are prognostic for patients with peripheral T-cell non-Hodgkin lymphoma.
	2011	21875636	Associations between single nucleotide polymorphisms and haplotypes in cytokine and cytokine receptor genes and immunity to measles vaccination.
	2011	21472143	Association between polymorphisms in cancer-related genes and early onset of esophageal adenocarcinoma.
	2011	21212151	Interactions between genetic polymorphisms in the apoptotic pathway and environmental factors on esophageal adenocarcinoma risk.
	2011	21934689	Is there a genetic cause for cancer cachexia? - a clinical validation study in 1797 patients.
	2011	22199996	Tumor necrosis factor-related genes and colon and rectal cancer.
	2011	21444836	Association of hypertension drug target genes with blood pressure and hypertension in 86,588 individuals.
	2011	21562341	Common variants in epithelial sodium channel genes contribute to salt sensitivity of blood pressure: The GenSalt study.
	2010	20811626	Genetic variants in inflammation-related genes are associated with radiation-induced toxicity following treatment for non-small cell lung cancer.
	2010	20422457	Polymorphisms in apoptosis-related genes and survival of patients with early-stage non-small-cell lung cancer.
	2009	19773451	Role of inflammation gene polymorphisms on pain severity in lung cancer patients.
	2008	18615156	Genome-wide association scan identifies candidate polymorphisms associated with differential response to anti-TNF treatment in rheumatoid arthritis.
	2008	18248655	Genetic polymorphisms of tumour necrosis factor receptor superfamily 1A and 1B affect responses to infliximab in Japanese patients with Crohn's disease.
	2008	18243134	TNFR1 promoter -329G/T polymorphism results in allele-specific repression of TNFR1 expression.
	2007	17705862	Optimization of candidate-gene SNP-genotyping by flexible oligonucleotide microarrays; analyzing variations in immune regulator genes of hay-fever samples.
	2007	17267158	Protein and gene expression of tumour necrosis factor receptors I and II and their promoter gene polymorphisms in Alzheimer's disease.
	2005	16153798	Genomic approach of AIDS pathogenesis: exhaustive genotyping of the TNFR1 gene in a French AIDS cohort.
rs4149578	2014	25332681	Diet and lifestyle factors modify immune/inflammation response genes to alter breast cancer risk and prognosis: the Breast Cancer Health Disparities Study.
	2013	22121102	JAK/STAT/SOCS-signaling pathway and colon and rectal cancer.
	2012	22272576	Evidence of genetic association between TNFRSF1A encoding the p55 tumour necrosis factor receptor, and ankylosing spondylitis in UK Caucasians.
	2011	21523452	Genetic variation in proinflammatory cytokines IL6, IL6R, TNF-region, and TNFRSF1A and risk of breast cancer.
	2011	22199996	Tumor necrosis factor-related genes and colon and rectal cancer.
	2010	20421368	Aging-related atherosclerosis is exacerbated by arterial expression of tumor necrosis factor receptor-1: evidence from mouse models and human association studies.
	2008	18818748	Preterm birth in Caucasians is associated with coagulation and inflammation pathway gene variants.
rs12426675	2015	25741868	Standards and guidelines for the interpretation of sequence variants: a joint consensus recommendation of the American College of Medical Genetics and Genomics and the Association for Molecular Pathology.
	2014	25332681	Diet and lifestyle factors modify immune/inflammation response genes to alter breast cancer risk and prognosis: the Breast Cancer Health Disparities Study.
	2010	20421368	Aging-related atherosclerosis is exacerbated by arterial expression of tumor necrosis factor receptor-1: evidence from mouse models and human association studies.
	2008	18243134	TNFR1 promoter -329G/T polymorphism results in allele-specific repression of TNFR1 expression.
	2005	16153798	Genomic approach of AIDS pathogenesis: exhaustive genotyping of the TNFR1 gene in a French AIDS cohort.
rs12039904	2017	28713926	Association between TNFSF4 and BLK gene polymorphisms and susceptibility to allergic rhinitis.
	2016	27872495	Association of TNFSF4 Polymorphisms with Vogt-Koyanagi-Harada and Behcet's Disease in Han Chinese.
	2015	26106387	Pathogenesis of Systemic Sclerosis.
	2014	25328554	Systemic Sclerosis is a Complex Disease Associated Mainly with Immune Regulatory and Inflammatory Genes.
	2013	23874208	Trans-ancestral studies fine map the SLE-susceptibility locus TNFSF4.
	2012	22102179	Genetics of systemic sclerosis: an update.
	2012	22422496	Independent replication and meta analysis of association studies establish TNFSF4 as a susceptibility gene preferentially associated with the subset of anticentromere-positive patients with systemic sclerosis.
	2012	22870213	Association of OX40L polymorphisms with sporadic breast cancer in northeast Chinese Han population.
	2011	21187296	A replication study confirms the association of TNFSF4 (OX40L) polymorphisms with systemic sclerosis in a large European cohort.
	2010	19778912	Association of TNFSF4 (OX40L) polymorphisms with susceptibility to systemic sclerosis.
	2009	19092840	Replication of the TNFSF4 (OX40L) promoter region association with systemic lupus erythematosus.
	2008	18059267	Polymorphism at the TNF superfamily gene TNFSF4 confers susceptibility to systemic lupus erythematosus.
rs1234315	2019	30797237	rs1234313 and rs45454293 are risk factors of cerebral arterial thrombosis, large artery atherosclerosis, and carotid plaque in the Han Chinese population: a case-control study.
	2019	30468820	Influence of the TNFSF4 rs1234315 polymorphism in the susceptibility to systemic lupus erythematosus and rheumatoid arthritis.
	2017	29285231	Associations between TNFSF4, TNFSF8 and TNFSF15 and Beh챌et's disease but not VKH syndrome in Han Chinese.
	2017	28713926	Association between TNFSF4 and BLK gene polymorphisms and susceptibility to allergic rhinitis.
	2017	29032462	Association of TNFSF4 Polymorphisms with Neuromyelitis Optica Spectrum Disorders in a Chinese Population.
	2016	27499173	A technical application of quantitative next generation sequencing for chimerism evaluation.
	2016	26663301	Identification of a Systemic Lupus Erythematosus Risk Locus Spanning ATG16L2, FCHSD2, and P2RY2 in Koreans.
	2016	27088737	Genetic risk of TNFSF4 and FAM167A-BLK polymorphisms in children with asthma and allergic rhinitis in a Han Chinese population.
	2016	27519474	TNFSF4 polymorphisms are associated with systemic lupus erythematosus in the Malaysian population.
	2016	27872495	Association of TNFSF4 Polymorphisms with Vogt-Koyanagi-Harada and Behcet's Disease in Han Chinese.
	2015	26550578	Contribution of Genetic Factors to Sj철gren's Syndrome and Sj철gren's Syndrome Related Lymphomagenesis.
	2015	25890262	Association analyses confirm five susceptibility loci for systemic lupus erythematosus in the Han Chinese population.
	2014	24653663	Systemic Lupus Erythematosus: Old and New Susceptibility Genes versus Clinical Manifestations.
	2013	23874208	Trans-ancestral studies fine map the SLE-susceptibility locus TNFSF4.
	2013	22850862	Association of TNFSF4 polymorphisms with systemic lupus erythematosus: a meta-analysis.
	2012	22820624	Associations between TNFSF4 and TRAF1-C5 gene polymorphisms and systemic lupus erythematosus: a meta-analysis.
	2012	22870213	Association of OX40L polymorphisms with sporadic breast cancer in northeast Chinese Han population.
	2011	21244681	Thymic stromal lymphopoietin (TSLP) is associated with allergic rhinitis in children with asthma.
	2011	21445270	A common polymorphism in the promoter region of the TNFSF4 gene is associated with lower allele-specific expression and risk of myocardial infarction.
	2011	20012871	A single-nucleotide polymorphism of the TNFSF4 gene is associated with systemic lupus erythematosus in Chinese Han population.
	2010	20169177	Genome-wide association study in Asian populations identifies variants in ETS1 and WDFY4 associated with systemic lupus erythematosus.
	2010	19778912	Association of TNFSF4 (OX40L) polymorphisms with susceptibility to systemic sclerosis.
	2009	19357697	Association of BANK1 and TNFSF4 with systemic lupus erythematosus in Hong Kong Chinese.
	2008	18059267	Polymorphism at the TNF superfamily gene TNFSF4 confers susceptibility to systemic lupus erythematosus.
rs2205960	2018	30041578	Association of ITGAM, TNFSF4, TNFAIP3 and STAT4 gene polymorphisms with risk of systemic lupus erythematosus in a North Indian population.
	2018	30179587	Precision medicine in lupus nephritis: can biomarkers get us there?
	2017	29214033	Lupus-related single nucleotide polymorphisms and risk of diffuse large B-cell lymphoma.
	2017	28470010	Positive Association between ANKRD55 Polymorphism 7731626 and Dermatomyositis/Polymyositis with Interstitial Lung Disease in Chinese Han Population.
	2017	29032462	Association of TNFSF4 Polymorphisms with Neuromyelitis Optica Spectrum Disorders in a Chinese Population.
	2017	28696253	The Ox40/Ox40 Ligand Pathway Promotes Pathogenic Th Cell Responses, Plasmablast Accumulation, and Lupus Nephritis in NZB/W F1 Mice.
	2017	27693588	Genetics of human lupus nephritis.
	2016	26880555	Regulatory polymorphisms modulate the expression of HLA class II molecules and promote autoimmunity.
	2016	27313329	Genetic risk factors for sclerotic graft-versus-host disease.
	2016	26663301	Identification of a Systemic Lupus Erythematosus Risk Locus Spanning ATG16L2, FCHSD2, and P2RY2 in Koreans.
	2016	27519474	TNFSF4 polymorphisms are associated with systemic lupus erythematosus in the Malaysian population.
	2016	27872495	Association of TNFSF4 Polymorphisms with Vogt-Koyanagi-Harada and Behcet's Disease in Han Chinese.
	2015	26106387	Pathogenesis of Systemic Sclerosis.
	2015	25777745	Recent advances in the genetics of systemic sclerosis: toward biological and clinical significance.
	2015	26798662	Genetic Factors in Systemic Lupus Erythematosus: Contribution to Disease Phenotype.
	2015	27536670	Lupus Nephritis in Asia: Clinical Features and Management.
	2015	26573543	Genetics of Lupus Nephritis: Clinical Implications.
	2015	25890262	Association analyses confirm five susceptibility loci for systemic lupus erythematosus in the Han Chinese population.
	2014	25328554	Systemic Sclerosis is a Complex Disease Associated Mainly with Immune Regulatory and Inflammatory Genes.
	2014	24653663	Systemic Lupus Erythematosus: Old and New Susceptibility Genes versus Clinical Manifestations.
	2014	25034154	Clinical perspectives on lupus genetics: advances and opportunities.
	2014	24946689	Lack of replication of higher genetic risk load in men than in women with systemic lupus erythematosus.
	2013	23326239	A genome-wide integrative genomic study localizes genetic factors influencing antibodies against Epstein-Barr virus nuclear antigen 1 (EBNA-1).
	2013	23874208	Trans-ancestral studies fine map the SLE-susceptibility locus TNFSF4.
	2013	22850862	Association of TNFSF4 polymorphisms with systemic lupus erythematosus: a meta-analysis.
	2013	23936824	A replication study from Chinese supports association between lupus-risk allele in TNFSF4 and renal disorder.
	2012	22110124	Analysis of autosomal genes reveals gene-sex interactions and higher total genetic risk in men with systemic lupus erythematosus.
	2012	23049788	Further evidence of subphenotype association with systemic lupus erythematosus susceptibility loci: a European cases only study.
	2012	22640752	The genetics of lupus: a functional perspective.
	2012	22753952	Genetic susceptibility to lupus: the biological basis of genetic risk found in B cell signaling pathways.
	2012	22541939	Bias in effect size of systemic lupus erythematosus susceptibility loci across Europe: a case-control study.
	2012	21905002	Gene-gene interaction of BLK, TNFSF4, TRAF1, TNFAIP3, and REL in systemic lupus erythematosus.
	2012	22102179	Genetics of systemic sclerosis: an update.
	2012	22291604	A genome-wide association study identified AFF1 as a susceptibility locus for systemic lupus eyrthematosus in Japanese.
	2012	22820624	Associations between TNFSF4 and TRAF1-C5 gene polymorphisms and systemic lupus erythematosus: a meta-analysis.
	2012	22422496	Independent replication and meta analysis of association studies establish TNFSF4 as a susceptibility gene preferentially associated with the subset of anticentromere-positive patients with systemic sclerosis.
	2011	20881011	Early disease onset is predicted by a higher genetic risk for lupus and is associated with a more severe phenotype in lupus patients.
	2011	21719445	Phenotypic associations of genetic susceptibility loci in systemic lupus erythematosus.
	2011	21792837	Identification of novel genetic susceptibility loci in African American lupus patients in a candidate gene association study.
	2011	21408207	Differential genetic associations for systemic lupus erythematosus based on anti-dsDNA autoantibody production.
	2011	21068098	Study of the common genetic background for rheumatoid arthritis and systemic lupus erythematosus.
	2011	21379322	Risk alleles for systemic lupus erythematosus in a large case-control collection and associations with clinical subphenotypes.
	2011	21779181	Identification of novel genetic markers associated with clinical phenotypes of systemic sclerosis through a genome-wide association strategy.
	2011	21801342	Extensive characterization of NF-?B binding uncovers non-canonical motifs and advances the interpretation of genetic functional traits.
	2010	20933377	Recent findings on genetics of systemic autoimmune diseases.
	2010	20848568	Genetically determined Amerindian ancestry correlates with increased frequency of risk alleles for systemic lupus erythematosus.
	2010	20441431	Recent advances in the genetics of systemic lupus erythematosus.
	2010	19778912	Association of TNFSF4 (OX40L) polymorphisms with susceptibility to systemic sclerosis.
	2009	19357697	Association of BANK1 and TNFSF4 with systemic lupus erythematosus in Hong Kong Chinese.
	2009	19092840	Replication of the TNFSF4 (OX40L) promoter region association with systemic lupus erythematosus.
	2008	18059267	Polymorphism at the TNF superfamily gene TNFSF4 confers susceptibility to systemic lupus erythematosus.
	2007		The Molecular Basis by Which Polymorphism in the OX40L Gene Predisposes to SLE
rs704840	2017	29285231	Associations between TNFSF4, TNFSF8 and TNFSF15 and BehÃ§et's disease but not VKH syndrome in Han Chinese.
	2017	29032462	Association of TNFSF4 Polymorphisms with Neuromyelitis Optica Spectrum Disorders in a Chinese Population.
	2017	28619073	Genome-wide pathway analysis identifies VEGF pathway association with oral ulceration in systemic lupus erythematosus.
	2016	27519474	TNFSF4 polymorphisms are associated with systemic lupus erythematosus in the Malaysian population.
	2016	27872495	Association of TNFSF4 Polymorphisms with Vogt-Koyanagi-Harada and Behcet's Disease in Han Chinese.
	2010	20169177	Genome-wide association study in Asian populations identifies variants in ETS1 and WDFY4 associated with systemic lupus erythematosus.
	2009	19357697	Association of BANK1 and TNFSF4 with systemic lupus erythematosus in Hong Kong Chinese.
rs1234314	2019	30614039	A meta-analysis on correlations of OX40L variants with atherosclerotic disorders.
	2019	30797237	rs1234313 and rs45454293 are risk factors of cerebral arterial thrombosis, large artery atherosclerosis, and carotid plaque in the Han Chinese population: a case-control study.
	2018	29424751	Lack of association of tumor necrosis factor superfamily member 4 (TNFSF4) gene polymorphisms (rs3850641 and rs17568) with coronary heart disease and stroke: A systematic review and meta-analysis.
	2017	28713926	Association between TNFSF4 and BLK gene polymorphisms and susceptibility to allergic rhinitis.
	2016	27313329	Genetic risk factors for sclerotic graft-versus-host disease.
	2016	26663301	Identification of a Systemic Lupus Erythematosus Risk Locus Spanning ATG16L2, FCHSD2, and P2RY2 in Koreans.
	2016	27088737	Genetic risk of TNFSF4 and FAM167A-BLK polymorphisms in children with asthma and allergic rhinitis in a Han Chinese population.
	2016	26755473	Lack of Association Between rs17568 Polymorphism in OX40 Gene and Myocardial Infarction, Southern of Iran.
	2016	27872495	Association of TNFSF4 Polymorphisms with Vogt-Koyanagi-Harada and Behcet's Disease in Han Chinese.
	2015	26106387	Pathogenesis of Systemic Sclerosis.
	2015	26550578	Contribution of Genetic Factors to Sjögren's Syndrome and Sjögren's Syndrome Related Lymphomagenesis.
	2014	25328554	Systemic Sclerosis is a Complex Disease Associated Mainly with Immune Regulatory and Inflammatory Genes.
	2014	24595151	Absence of association between atherosclerotic cerebral infarction and TNFSF4/TNFRSF4 single nucleotide polymorphisms rs1234313, rs1234314 and rs17568 in a Chinese population.
	2013	23874208	Trans-ancestral studies fine map the SLE-susceptibility locus TNFSF4.
	2012	22102179	Genetics of systemic sclerosis: an update.
	2012	22422496	Independent replication and meta analysis of association studies establish TNFSF4 as a susceptibility gene preferentially associated with the subset of anticentromere-positive patients with systemic sclerosis.
	2011	21187296	A replication study confirms the association of TNFSF4 (OX40L) polymorphisms with systemic sclerosis in a large European cohort.
	2011	21445270	A common polymorphism in the promoter region of the TNFSF4 gene is associated with lower allele-specific expression and risk of myocardial infarction.
	2011	21402531	Association study between TNFSF4 and coronary heart disease.
	2011	22977497	Lack of evidence to support the association of polymorphisms within the TNFSF4 gene and coronary heart disease in a Chinese Han population.
	2010	20933377	Recent findings on genetics of systemic autoimmune diseases.
	2010	19778912	Association of TNFSF4 (OX40L) polymorphisms with susceptibility to systemic sclerosis.
	2010		A replication study confirms the association of TNFSF4 (OX40L) polymorphisms with Systemic Sclerosis in a large European cohort.
	2009	19092840	Replication of the TNFSF4 (OX40L) promoter region association with systemic lupus erythematosus.
	2008	18059267	Polymorphism at the TNF superfamily gene TNFSF4 confers susceptibility to systemic lupus erythematosus.
rs3850641	2019	30614039	A meta-analysis on correlations of OX40L variants with atherosclerotic disorders.
	2018	29424751	Lack of association of tumor necrosis factor superfamily member 4 (TNFSF4) gene polymorphisms (rs3850641 and rs17568) with coronary heart disease and stroke: A systematic review and meta-analysis.
	2018	29921578	The rs3850641 polymorphism of the TNFSF4 gene increases the risk of myocardial infarction in a Chinese Han population.
	2018	29949525	OX40L gene polymorphism and breast cancer in Iranian population.
	2018	29872658	Cytokines, Adhesion Molecules, and Matrix Metalloproteases as Predisposing, Diagnostic, and Prognostic Factors in Venous Thrombosis.
	2017	29285231	Associations between TNFSF4, TNFSF8 and TNFSF15 and Behçet's disease but not VKH syndrome in Han Chinese.
	2017	28360089	ATVB Distinguished Scientist Award: How Costimulatory and Coinhibitory Pathways Shape Atherosclerosis.
	2016	27556446	TNFSF4 Gene Variations Are Related to Early-Onset Autoimmune Thyroid Diseases and Hypothyroidism of Hashimoto's Thyroiditis.
	2016	26755473	Lack of Association Between rs17568 Polymorphism in OX40 Gene and Myocardial Infarction, Southern of Iran.
	2016	27008001	Association of TNFSF4 (rs3850641) gene polymorphisms and coronary heart disease: an evidence-based meta-analysis.
	2015	25652333	Genetics of serum concentration of IL-6 and TNF? in systemic lupus erythematosus and rheumatoid arthritis: a candidate gene analysis.
	2013	23216302	Genetic variation in the OX40L/OX40 system and plasma lipid and lipoprotein levels in a Chinese hypertriglyceridemic population.
	2013	23184501	TNFSF4 gene polymorphism rs3861950 but not rs3850641 is associated with the risk of cerebral infarction in a Chinese population.
	2013	22013132	The relationships between FAM5C SNP (rs10920501) variability and metabolic syndrome and inflammation in women with coronary heart disease.
	2012	22536486	Lupus nephritis: an overview of recent findings.
	2012	22870213	Association of OX40L polymorphisms with sporadic breast cancer in northeast Chinese Han population.
	2011	21476935	Association of OX40 and OX40L gene polymorphisms with acute coronary syndrome in a Han Chinese population.
	2011	21445270	A common polymorphism in the promoter region of the TNFSF4 gene is associated with lower allele-specific expression and risk of myocardial infarction.
	2011	21402531	Association study between TNFSF4 and coronary heart disease.
	2011	22977497	Lack of evidence to support the association of polymorphisms within the TNFSF4 gene and coronary heart disease in a Chinese Han population.
	2010	20933377	Recent findings on genetics of systemic autoimmune diseases.
	2009	18998106	Genetic variants of TNFSF4 and risk for carotid artery disease and stroke.
	2009	19361803	Association of genetic variants with myocardial infarction in Japanese individuals with metabolic syndrome.
	2008	18430236	Genetic and functional association of FAM5C with myocardial infarction.
	2008	18356244	Genetic variants of tumor necrosis factor superfamily, member 4 (TNFSF4), and risk of incident atherothrombosis and venous thromboembolism.
	2008	18059267	Polymorphism at the TNF superfamily gene TNFSF4 confers susceptibility to systemic lupus erythematosus.
	2007	17767904	Genetic and genomic insights into the molecular basis of atherosclerosis.
	2006	16329997	Human genetic evidence that OX40 is implicated in myocardial infarction.
	2005	15750594	Positional identification of TNFSF4, encoding OX40 ligand, as a gene that influences atherosclerosis susceptibility.
rs3861950	2016	26348892	Analysis of a Genetic Polymorphism in the Costimulatory Molecule TNFSF4 with Hematopoietic Stem Cell Transplant Outcomes.
	2013	22923054	A genome-wide association study of breast cancer in women of African ancestry.
	2013	23184501	TNFSF4 gene polymorphism rs3861950 but not rs3850641 is associated with the risk of cerebral infarction in a Chinese population.
	2011	21445270	A common polymorphism in the promoter region of the TNFSF4 gene is associated with lower allele-specific expression and risk of myocardial infarction.
	2011	21402531	Association study between TNFSF4 and coronary heart disease.
	2011	22977497	Lack of evidence to support the association of polymorphisms within the TNFSF4 gene and coronary heart disease in a Chinese Han population.
	2010	21072201	Genome-wide and follow-up studies identify CEP68 gene variants associated with risk of aspirin-intolerant asthma.
	2008	18059267	Polymorphism at the TNF superfamily gene TNFSF4 confers susceptibility to systemic lupus erythematosus.
rs6478106	2017	29285231	Associations between TNFSF4, TNFSF8 and TNFSF15 and Behçet's disease but not VKH syndrome in Han Chinese.
	2016	27336838	Blood and Intestine eQTLs from an Anti-TNF-Resistant Crohn's Disease Cohort Inform IBD Genetic Association Loci.
	2016	27647972	A case-control study about the association between vascular endothelial growth inhibitor gene polymorphisms and breast cancer risk in female patients in Northeast China.
rs4979462	2019	30972074	TL1A (TNFSF15) and DR3 (TNFRSF25): A Co-stimulatory System of Cytokines With Diverse Functions in Gut Mucosal Immunity.
	2018	29803925	TNFSF15 is likely a susceptibility gene for systemic lupus erythematosus.
	2017	29285231	Associations between TNFSF4, TNFSF8 and TNFSF15 and Behçet's disease but not VKH syndrome in Han Chinese.
	2017	28425483	A genome-wide association study identifies six novel risk loci for primary biliary cholangitis.
	2016	27156530	Genetic variation in IBD: progress, clues to pathogenesis and possible clinical utility.
	2016	27647972	A case-control study about the association between vascular endothelial growth inhibitor gene polymorphisms and breast cancer risk in female patients in Northeast China.
	2016	27507062	Fine-mapping analysis revealed complex pleiotropic effect and tissue-specific regulatory mechanism of TNFSF15 in primary biliary cholangitis, Crohn's disease and leprosy.
	2016	27175695	Association of IL12A Expression Quantitative Trait Loci (eQTL) With Primary Biliary Cirrhosis in a Chinese Han Population.
	2015	25690649	Multiple genetic variants associated with primary biliary cirrhosis in a Han Chinese population.
	2015	25899471	Human primary biliary cirrhosis-susceptible allele of rs4979462 enhances TNFSF15 expression by binding NF-1.
	2015	25569263	The cumulative effects of known susceptibility variants to predict primary biliary cirrhosis risk.
	2014	25028192	Associations between TNFSF15 polymorphisms and susceptibility to ulcerative colitis and Crohn's disease: A meta-analysis.
	2013	24453414	The role of TL1A and DR3 in autoimmune and inflammatory diseases.
rs3810936	2019	30488533	Gene polymorphisms and serum levels of TL1A in patients with rheumatoid arthritis.
	2019	31081141	Association between TL1A gene polymorphisms and systemic lupus erythematosus in a Chinese Han population.
	2019	30972074	TL1A (TNFSF15) and DR3 (TNFRSF25): A Co-stimulatory System of Cytokines With Diverse Functions in Gut Mucosal Immunity.
	2018	29803925	TNFSF15 is likely a susceptibility gene for systemic lupus erythematosus.
	2018	29873318	Protective association of TNFSF15 polymorphisms with Crohn's disease and ulcerative colitis: A meta-analysis.
	2018	30556168	Association study between two polymorphisms of tumor necrosis factor ligand superfamily member 15 (TNFSF15) gene and ulcerative colitis in south-west of Iran.
	2018	30254052	High-throughput characterization of genetic effects on DNA-protein binding and gene transcription.
	2017	28300425	Complex interaction between HNRNPD mutations and risk polymorphisms is associated with discordant Crohn's disease in monozygotic twins.
	2017	29285231	Associations between TNFSF4, TNFSF8 and TNFSF15 and Behçet's disease but not VKH syndrome in Han Chinese.
	2017	28624054	Diverticulitis and Crohn's disease have distinct but overlapping tumor necrosis superfamily 15 haplotypes.
	2016	27336838	Blood and Intestine eQTLs from an Anti-TNF-Resistant Crohn's Disease Cohort Inform IBD Genetic Association Loci.
	2016	25731871	Deep resequencing of 131 Crohn's disease associated genes in pooled DNA confirmed three reported variants and identified eight novel variants.
	2015	25998826	Association of TNFSF15 polymorphisms in Korean children with Crohn's disease.
	2015	26130991	Inflammatory Bowel Disease in Asia: The Challenges and Opportunities.
	2015	26200500	Association of Genetic Variations in TNFSF15 With Acute Anterior Uveitis in Chinese Han.
	2015	26823868	Genetic analysis of TNFST15 variants in ankylosing spondylitis.
	2014	24269700	Genetic risk and protective factors of TNFSF15 gene variants detected using single nucleotide polymorphisms in Hungarians with psoriasis and psoriatic arthritis.
	2014	25028192	Associations between TNFSF15 polymorphisms and susceptibility to ulcerative colitis and Crohn's disease: A meta-analysis.
	2014	25501099	Protective association of tumor necrosis factor superfamily 15 (TNFSF15) polymorphic haplotype with Ulcerative Colitis and Crohn's disease in an Indian population.
	2013	23388546	Association study of 71 European Crohn's disease susceptibility loci in a Japanese population.
	2013	24453414	The role of TL1A and DR3 in autoimmune and inflammatory diseases.
	2012	23000144	Genome-wide association study identifies TNFSF15 and POU2AF1 as susceptibility loci for primary biliary cirrhosis in the Japanese population.
	2010	21487504	Immunopathogenesis of inflammatory bowel disease.
	2010	21042586	Non-synonymous and synonymous coding SNPs show similar likelihood and effect size of human disease association.
	2009	19262684	IBD-associated TL1A gene (TNFSF15) haplotypes determine increased expression of TL1A protein.
	2008	18422820	Association of TNFSF15 with Crohn's disease in Koreans.
	2007	17663424	TNFSF15 is an ethnic-specific IBD gene.
	2007	17369374	Abstracts of the British Society of Gastroenterology Annual Meeting. March 26-29, 2007. Glasgow, Scotland, United Kingdom.
rs6478108	2019	30788683	Distinct Expression Patterns of Two Tumor Necrosis Factor Superfamily Member 15 Gene Isoforms in Human Colon Cancer.
	2019	31052430	Genetic Studies of Inflammatory Bowel Disease-Focusing on Asian Patients.
	2019	31001067	Role of Inflammation in the Pathogenesis of Diverticular Disease.
	2019	30736740	TNFSF15 promoter polymorphisms increase the susceptibility to small cell lung cancer: a case-control study.
	2019	31615448	Candidate single nucleotide polymorphisms of irritable bowel syndrome: a systemic review and meta-analysis.
	2019	30972074	TL1A (TNFSF15) and DR3 (TNFRSF25): A Co-stimulatory System of Cytokines With Diverse Functions in Gut Mucosal Immunity.
	2018	29803925	TNFSF15 is likely a susceptibility gene for systemic lupus erythematosus.
	2018	29873318	Protective association of TNFSF15 polymorphisms with Crohn's disease and ulcerative colitis: A meta-analysis.
	2018	30556168	Association study between two polymorphisms of tumor necrosis factor ligand superfamily member 15 (TNFSF15) gene and ulcerative colitis in south-west of Iran.
	2018	30199539	Reduced monocyte and macrophage TNFSF15/TL1A expression is associated with susceptibility to inflammatory bowel disease.
	2017	29285231	Associations between TNFSF4, TNFSF8 and TNFSF15 and Behçet's disease but not VKH syndrome in Han Chinese.
	2017	28261213	Age-Dependent Association of TNFSF15/TNFSF8 Variants and Leprosy Type 1 Reaction.
	2017	28624054	Diverticulitis and Crohn's disease have distinct but overlapping tumor necrosis superfamily 15 haplotypes.
	2017	28973304	Exome-wide association study reveals novel psoriasis susceptibility locus at TNFSF15 and rare protective alleles in genes contributing to type I IFN signalling.
	2017	28425483	A genome-wide association study identifies six novel risk loci for primary biliary cholangitis.
	2016	27156530	Genetic variation in IBD: progress, clues to pathogenesis and possible clinical utility.
	2016	26398853	Identification of Ten Additional Susceptibility Loci for Ulcerative Colitis Through Immunochip Analysis in Koreans.
	2016	27538955	Network or regression-based methods for disease discrimination: a comparison study.
	2016	27507062	Fine-mapping analysis revealed complex pleiotropic effect and tissue-specific regulatory mechanism of TNFSF15 in primary biliary cholangitis, Crohn's disease and leprosy.
	2015	26130995	Inflammatory Bowel Disease Cohort Studies in Korea: Present and Future.
	2015	25998826	Association of TNFSF15 polymorphisms in Korean children with Crohn's disease.
	2015	26130991	Inflammatory Bowel Disease in Asia: The Challenges and Opportunities.
	2014	24269700	Genetic risk and protective factors of TNFSF15 gene variants detected using single nucleotide polymorphisms in Hungarians with psoriasis and psoriatic arthritis.
	2014	25028192	Associations between TNFSF15 polymorphisms and susceptibility to ulcerative colitis and Crohn's disease: A meta-analysis.
	2014	25501099	Protective association of tumor necrosis factor superfamily 15 (TNFSF15) polymorphic haplotype with Ulcerative Colitis and Crohn's disease in an Indian population.
	2014	25197060	A TNFSF15 disease-risk polymorphism increases pattern-recognition receptor-induced signaling through caspase-8-induced IL-1.
	2014	24763552	RNA sequencing shows transcriptomic changes in rectosigmoid mucosa in patients with irritable bowel syndrome-diarrhea: a pilot case-control study.
	2014	25228829	Crohn's disease in Korea: past, present, and future.
	2013	22684480	Identifying and testing candidate genetic polymorphisms in the irritable bowel syndrome (IBS): association with TNFSF15 and TNF?.
	2013	23936864	Role of HLA, KIR, MICA, and cytokines genes in leprosy.
	2013	24453414	The role of TL1A and DR3 in autoimmune and inflammatory diseases.
	2013	23594334	Genetics of human gastrointestinal sensation.
	2012	22359581	Th17-related genes and celiac disease susceptibility.
	2012	22127647	A novel bayesian graphical model for genome-wide multi-SNP association mapping.
	2012	23000144	Genome-wide association study identifies TNFSF15 and POU2AF1 as susceptibility loci for primary biliary cirrhosis in the Japanese population.
	2012	22496383	Prevalence of genetic variants associated with inflammatory bowel disease in a healthy First Nations cohort.
	2011	21830272	Distinct and overlapping genetic loci in Crohn's disease and ulcerative colitis: correlations with pathogenesis.
	2010	21487504	Immunopathogenesis of inflammatory bowel disease.
	2010	21119019	Leprosy and the human genome.
	2010	20701739	Shared pathways to infectious disease susceptibility?
	2009	19543369	Comprehensive linkage and association analyses identify haplotype, near to the TNFSF15 gene, significantly associated with spondyloarthritis.
	2009	19262684	IBD-associated TL1A gene (TNFSF15) haplotypes determine increased expression of TL1A protein.
	2009	19174806	TNFSF15 polymorphisms are associated with susceptibility to inflammatory bowel disease in a new European cohort.
	2008	18758464	Loci on 20q13 and 21q22 are associated with pediatric-onset inflammatory bowel disease.
	2008	18422820	Association of TNFSF15 with Crohn's disease in Koreans.
	2007	17663424	TNFSF15 is an ethnic-specific IBD gene.
rs11554257	2017	29285231	Associations between TNFSF4, TNFSF8 and TNFSF15 and Behçet's disease but not VKH syndrome in Han Chinese.
	2017	28624054	Diverticulitis and Crohn's disease have distinct but overlapping tumor necrosis superfamily 15 haplotypes.
rs7865494	2019	30972074	TL1A (TNFSF15) and DR3 (TNFRSF25): A Co-stimulatory System of Cytokines With Diverse Functions in Gut Mucosal Immunity.
	2017	29285231	Associations between TNFSF4, TNFSF8 and TNFSF15 and Behçet's disease but not VKH syndrome in Han Chinese.
	2015	25998826	Association of TNFSF15 polymorphisms in Korean children with Crohn's disease.
rs10817669	2017	29285231	Associations between TNFSF4, TNFSF8 and TNFSF15 and Behçet's disease but not VKH syndrome in Han Chinese.
	2009	19543369	Comprehensive linkage and association analyses identify haplotype, near to the TNFSF15 gene, significantly associated with spondyloarthritis.
