# Supplementary material for: The haplotypes of various TNF related genes associated with scleritis in Chinese Han
Source: Hum Genomics. 2020 Dec 7;14:46. doi: 10.1186/s40246-020-00296-y (PMC7720609; doi:10.1186/s40246-020-00296-y)
Supplement: Supplementary file 3 — Additional file 3: Table S6. [file 40246_2020_296_MOESM3_ESM.xlsx]

## Sheet: Table S6
Gene	Screening results	SNP	CHB	PMID	the citations supporting the selection of the SNPs
TNFAIP3	included	rs7753873	0.078	23161053	TNFAIP3 gene polymorphisms confer risk for Behcet’s disease in a Chinese Han population
	included	rs5029928	0.073	24696779	Evaluation of SLE Susceptibility Genes in Malaysians
	included	rs9494885	0.078	23161053	TNFAIP3 gene polymorphisms confer risk for Behcet’s disease in a Chinese Han population
				23555688	TNFAIP3 gene polymorphisms in a Chinese Han population with Vogt-Koyanagi-Harada syndrome.
	included	rs2230926	0.058	30529365	Functional variants of TNFAIP3 are associated with systemic lupus erythematosus in a cohort of Chinese Han population.
				31300459	Genetic variations in A20 DUB domain provide a genetic link to citrullination and neutrophil extracellular traps in systemic lupus erythematosus.
				29783072	Association of TNFAIP3 and TNIP1 polymorphisms with systemic lupus erythematosus risk: A meta-analysis.
				30662920	TNFAIP3 F127C Coding Variation in Greek Primary Sjogren's Syndrome Patients.
				28639493	Pathway analysis to identify genetic variants associated with efficacy of adalimumab in rheumatoid arthritis.
	included	rs610604	0.117	29696068	Gene polymorphisms of TNF-238G/A, TNF-308G/A, IL10-1082G/A, TNFAIP3, and MC4R and comorbidity occurrence in a Romanian population with psoriasis
				28750567	Impact of pharmacogenomics upon the therapeutic response to etanercept in psoriasis and psoriatic arthritis.
				25496073	The TNFAIP3 polymorphism rs610604 both associates with the risk of psoriasis vulgaris and affects the clinical severity.
	included	rs3799491	0.063	26143186	Characteristics of A20 gene polymorphisms and clinical significance in patients with rheumatoid arthritis
	excluded: lack polymorphism	rs146534657	0.05	26143186	Characteristics of A20 gene polymorphisms and clinical significance in patients with rheumatoid arthritis
	excluded: lack polymorphism	rs2327832	0.05	19430480	Genome-wide association study and meta-analysis find that over 40 loci affect risk of type 1 diabetes.
	excluded: lack polymorphism			21383967	Meta-Analysis of Genome-Wide Association Studies in Celiac Disease and Rheumatoid Arthritis Identifies Fourteen Non-HLA Shared Loci
	excluded: lack polymorphism	rs6927172	0.05	29483615	CRISPR/cas9 mediated knockout of an intergenic variant rs6927172 identified IL-20RA as a new risk gene for multiple autoimmune diseases.
	excluded: lack polymorphism	rs6933404	0.05	20822710	Functional evaluation of TNFAIP3 (A20) in rheumatoid arthritis.
	excluded: lack polymorphism	rs10499194	0.019	17982456	Two independent alleles at 6q23 associated with risk of rheumatoid arthritis
				23161053	TNFAIP3 gene polymorphisms confer risk for Behcet’s disease in a Chinese Han population
	excluded: lack polymorphism	rs6920220	0.005	17982455	Rheumatoid arthritis association at 6q23
				21383967	Meta-Analysis of Genome-Wide Association Studies in Celiac Disease and Rheumatoid Arthritis Identifies Fourteen Non-HLA Shared Loci
	excluded: have the linkage disequilibrium with rs2230926	rs5029937	0.058	28199970	Three single nucleotide polymorphisms of TNFAIP3 gene increase the risk of rheumatoid arthritis.
	excluded: have the linkage disequilibrium with rs2230926	rs5029939	0.058	24696779	Evaluation of SLE Susceptibility Genes in Malaysians.
	excluded: have the linkage disequilibrium with rs610604	rs582757	0.102	25521225	Meta-analysis of the TNFAIP3 region in psoriasis reveals a risk haplotype that is distinct from other autoimmune diseases.
TNFRSF1A	included	rs4149577	0.413	29317797	Association Study of Tumor Necrosis Factor Receptor 1 (TNFR1) Gene Polymorphisms with Schizophrenia in the Polish Population.
				22272576	Evidence of genetic association between TNFRSF1A encoding the p55 tumour necrosis factor receptor, and ankylosing spondylitis in UK Caucasians.
	included	rs1800693	0.112	29535371	The severity of ankylosing spondylitis and responses to anti-tumour necrosis factor biologics are not influenced by the tumour necrosis factor receptor polymorphism incriminated in multiple sclerosis.
				23624563	TNFRSF1A polymorphisms rs1800693 and rs4149584 in patients with multiple sclerosis.
	included	rs4149570	0.466	29401539	Associations of TNFRSF1A Polymorphisms with Autoimmune Thyroid Diseases: A Case-Control Study.
				28401452	Polymorphism of Promoter Region of TNFRSF1A Gene (-610 T > G) as a Novel Predictive Factor for Radiotherapy Induced Oral Mucositis in HNC Patients.
				28116820	The association of NLRP3 and TNFRSF1A polymorphisms with risk of ankylosing spondylitis and treatment efficacy of etanercept.
	included	rs767455	0.117	30815272	Genetic polymorphisms in tumour necrosis factor receptors (TNFRSF1A/1B) illustrate differential treatment response to TNFα inhibitors in patients with Crohn's disease.
				21523452	Genetic variation in proinflammatory cytokines IL6, IL6R, TNF-region, and TNFRSF1A and risk of breast cancer.
	included	rs2234649	0.097	30847024	TNFR1 single nucleotide polymorphisms are not associated with cervical HPV-induced pre-malignant lesion but regulate in situ cervical TNFR1 expression.
				21789618	-383 A/C tumor necrosis factor receptor 1 polymorphism and ankylosing spondylitis in Mexicans: a preliminary study
				12559634	TNF, TNF receptor type 1, and allograft inflammatory factor-1 gene polymorphisms in Japanese patients with type 1 diabetes
	included	rs1800692	0.476	23505244	Identification of a new exon 2-skipped TNFR1 transcript: regulation by three functional polymorphisms of the TNFR-associated periodic syndrome (TRAPS) gene.
				23269568	The association of TNFRSF1A gene and MEFV gene mutations with adult onset Still's disease.
	included	rs4149578	0.306	25332681	Diet and lifestyle factors modify immune/inflammation response genes to alter breast cancer risk and prognosis: the Breast Cancer Health Disparities Study.
				22272576	Evidence of genetic association between TNFRSF1A encoding the p55 tumour necrosis factor receptor, and ankylosing spondylitis in UK Caucasians.
	included	rs12426675	0.422	18243134	TNFR1 promoter -329G/T polymorphism results in allele-specific repression of TNFR1 expression.
	excluded: lack polymorphism	rs4149584	0	23624563	TNFRSF1A polymorphisms rs1800693 and rs4149584 in patients with multiple sclerosis.
	excluded: have the linkage disequilibrium with rs1800693	rs1860545	0.107	29317797	Association Study of Tumor Necrosis Factor Receptor 1 (TNFR1) Gene Polymorphisms with Schizophrenia in the Polish Population.
	excluded: have the linkage disequilibrium with rs1800693	rs4149576	0.112	27528091	TNF receptors 1 and 2 exert distinct region-specific effects on striatal and hippocampal grey matter volumes (VBM) in healthy adults.
TNFSF4	included	rs12039904	0.248	27872495	Association of TNFSF4 Polymorphisms with Vogt-Koyanagi-Harada and Behcet's Disease in Han Chinese.
				21187296	A replication study confirms the association of TNFSF4 (OX40L) polymorphisms with systemic sclerosis in a large European cohort
				19092840	Replication of the TNFSF4 (OX40L) promoter region association with systemic lupus erythematosus.
	included	rs1234314	0.422	28713926	Association between TNFSF4 and BLK gene polymorphisms and susceptibility to allergic rhinitis.
				19778912	Association of TNFSF4 (OX40L) polymorphisms with susceptibility to systemic sclerosis
				21187296	A replication study confirms the association of TNFSF4 (OX40L) polymorphisms with systemic sclerosis in a large European cohort
	included	rs1234315	0.422	28713926	Association between TNFSF4 and BLK gene polymorphisms and susceptibility to allergic rhinitis.
				27872495	Association of TNFSF4 Polymorphisms with Vogt-Koyanagi-Harada and Behcet's Disease in Han Chinese.
				30468820	Influence of the TNFSF4 rs1234315 polymorphism in the susceptibility to systemic lupus erythematosus and rheumatoid arthritis.
				22850862	Association of TNFSF4 polymorphisms with systemic lupus erythematosus: a meta-analysis.
				22820624	Associations between TNFSF4 and TRAF1-C5 gene polymorphisms and systemic lupus erythematosus: a meta-analysis.
	included	rs2205960	0.243	19778912	Association of TNFSF4 (OX40L) polymorphisms with susceptibility to systemic sclerosis
				22422496	Independent replication and meta analysis of association studies establish TNFSF4 as a susceptibility gene preferentially associated with the subset of anticentromere-positive patients with systemic sclerosis
				23874208	Trans-ancestral studies fine map the SLE-susceptibility locus TNFSF4.
				27519474	TNFSF4 polymorphisms are associated with systemic lupus erythematosus in the Malaysian population.
				22850862	Association of TNFSF4 polymorphisms with systemic lupus erythematosus: a meta-analysis.
	included	rs3850641	0.18	22870213	Association of OX40L polymorphisms with sporadic breast cancer in northeast Chinese Han population.
	included	rs704840	0.374	27519474	TNFSF4 polymorphisms are associated with systemic lupus erythematosus in the Malaysian population.
				29032462	Association of TNFSF4 Polymorphisms with Neuromyelitis Optica Spectrum Disorders in a Chinese Population.
	included	rs3861950	0.112	23184501	TNFSF4 gene polymorphism rs3861950 but not rs3850641 is associated with the risk of cerebral infarction in a Chinese population.
	excluded: have the linkage disequilibrium with rs12039904	rs1234317	0.233	23874208	Trans-ancestral studies fine map the SLE-susceptibility locus TNFSF4.
				19092840	Replication of the TNFSF4 (OX40L) promoter region association with systemic lupus erythematosus.
	excluded: have the linkage disequilibrium with rs12039904	rs10489265	0.238	22820624	Associations between TNFSF4 and TRAF1-C5 gene polymorphisms and systemic lupus erythematosus: a meta-analysis.
	excluded: have the linkage disequilibrium with rs12039904	rs10912580	0.238	22870213	Association of OX40L polymorphisms with sporadic breast cancer in northeast Chinese Han population.
	excluded: have the linkage disequilibrium with rs1234315	rs844644	0.461	25328554	Systemic Sclerosis is a Complex Disease Associated Mainly with Immune Regulatory and Inflammatory Genes.
TNFSF15	included	rs6478106	0.345	23266558	A genome-wide association study identifies 2 susceptibility Loci for Crohn's disease in a Japanese population.
				27647972	A case-control study about the association between vascular endothelial growth inhibitor gene polymorphisms and breast cancer risk in female patients in Northeast China.
	included	rs4979462	0.301	28425483	A genome-wide association study identifies six novel risk loci for primary biliary cholangitis
				29803925	TNFSF15 is likely a susceptibility gene for systemic lupus erythematosus.
				27647972	A case-control study about the association between vascular endothelial growth inhibitor gene polymorphisms and breast cancer risk in female patients in Northeast China
				27507062	Fine-mapping analysis revealed complex pleiotropic effect and tissue-specific regulatory mechanism of TNFSF15 in primary biliary cholangitis, Crohn's disease and leprosy.
	included	rs3810936	0.5	29803925	TNFSF15 is likely a susceptibility gene for systemic lupus erythematosus.
				30488533	Gene polymorphisms and serum levels of TL1A in patients with rheumatoid arthritis.
				31081141	Association between TL1A gene polymorphisms and systemic lupus erythematosus in a Chinese Han population.
				29873318	Protective association of TNFSF15 polymorphisms with Crohn's disease and ulcerative colitis: A meta-analysis.
	included	rs11554257	0.175	20848476	Genetic predictors of medically refractory ulcerative colitis.
	included	rs7865494	0.155	25998826	Association of TNFSF15 polymorphisms in Korean children with Crohn's disease
	included	rs6478108	0.5	29873318	Protective association of TNFSF15 polymorphisms with Crohn's disease and ulcerative colitis: A meta-analysis.
				31615448	Candidate single nucleotide polymorphisms of irritable bowel syndrome: a systemic review and meta-analysis.
				28973304	Exome-wide association study reveals novel psoriasis susceptibility locus at TNFSF15 and rare protective alleles in genes contributing to type I IFN signalling.
				26398853	Identification of Ten Additional Susceptibility Loci for Ulcerative Colitis Through Immunochip Analysis in Koreans.
	included	rs10817669	0.155	19543369	Comprehensive linkage and association analyses identify haplotype, near to the TNFSF15 gene, significantly associated with spondyloarthritis.
	excluded: have the linkage disequilibrium with rs6478108	rs4263839	0.481	27647972	A case-control study about the association between vascular endothelial growth inhibitor gene polymorphisms and breast cancer risk in female patients in Northeast China.
	excluded: have the linkage disequilibrium with rs6478108	rs6478109	0.49	27507062	Fine-mapping analysis revealed complex pleiotropic effect and tissue-specific regulatory mechanism of TNFSF15 in primary biliary cholangitis, Crohn's disease and leprosy.
	excluded: have the linkage disequilibrium with rs6478108	rs7848647		30488533	Gene polymorphisms and serum levels of TL1A in patients with rheumatoid arthritis.
				31081141	Association between TL1A gene polymorphisms and systemic lupus erythematosus in a Chinese Han population.
	excluded: have the linkage disequilibrium with rs6478108	rs4263839	0.481	31615448	Candidate single nucleotide polymorphisms of irritable bowel syndrome: a systemic review and meta-analysis.
	excluded: have the linkage disequilibrium with rs3810936	rs10114470	0.5	28456797	Identification of Two Additional Susceptibility Loci for Inflammatory Bowel Disease in a Chinese Population.
